# Supplementary material for: Intermediate-term risk of cardiac allograft vasculopathy following heart transplantation from hepatitis C viremic donors in the era of direct-acting antiviral therapy
Source: JHLT Open. 2025 Oct 25;11:100416. doi: 10.1016/j.jhlto.2025.100416 (PMC12651725; doi:10.1016/j.jhlto.2025.100416)
Supplement: Supplementary file 2 — Supplementary material [file mmc2.xlsx]

## Sheet: Figure1_SourceData
	NAT (-) Median MIT	NAT (-) Median MIT	NAT (-) Median MIT	NAT (+) Median MIT	NAT (+) Median MIT	NAT (+) Median MIT	NAT (-) CAV Percent	NAT (-) CAV Percent	NAT (-) CAV Percent	NAT (+) CAV Percent	NAT (+) CAV Percent	NAT (+) CAV Percent
Year 1	0.6	0.94	0.3	0.5	0.7	0.4	58.2			65
Year 2	0.69	0.98	0.4	0.79	0.9	0.4	66.7			68.8
Year 3	0.7	1.05	0.44	0.57	1.21	0.4	71.2			69.2
Year 4	0.78	1.21	0.48	1.08	1.29	0.4	73.1			66.7
Year 5	0.76	1.3	0.55	1.17	1.79	0.89	78.8			75
Year 6	0.98	1.31	0.83	0.91	0.91	0.91
Year 7	0.9	0.97	0.84
