# Supplementary material for: Intermediate-term risk of cardiac allograft vasculopathy following heart transplantation from hepatitis C viremic donors in the era of direct-acting antiviral therapy
Source: JHLT Open. 2025 Oct 25;11:100416. doi: 10.1016/j.jhlto.2025.100416 (PMC12651725; doi:10.1016/j.jhlto.2025.100416)
Supplement: Supplementary file 3 — Supplementary material [file mmc3.xlsx]

## Sheet: Figure2a_SourceData
	NAT (-) CAV Percent (0.5 mm)	NAT (-) CAV Percent (0.7 mm)		NAT (+) CAV Percent (0.5 mm)	NAT (+) CAV Percent (0.7 mm)
Year 1	59.1	48		66.7	38.1
Year 2	66.3	49.4		68.8	50
Year 3	71	51.5		77	53.8
Year 4	73.2	56.3		75	66.7
Year 5	78.4	56.9		66.7	66.7
Year 6	85.7	78.6		100	100
Year 7	100	100
