# Supplementary material for: Intermediate-term risk of cardiac allograft vasculopathy following heart transplantation from hepatitis C viremic donors in the era of direct-acting antiviral therapy
Source: JHLT Open. 2025 Oct 25;11:100416. doi: 10.1016/j.jhlto.2025.100416 (PMC12651725; doi:10.1016/j.jhlto.2025.100416)
Supplement: Supplementary file 6 — Supplementary material [file mmc6.xlsx]

## Sheet: Figure3b_SourceData
Time To Event (Years)	Composite Event (NAT -)	Composite Event (NAT +)
8	0
8	0
8	0
8	0
1	1
1	1
1	1
4	1
8	0
8	0
8	0
1	1
8	0
1	1
8	0
8	0
1	1
1	1
1	1
1	1
1	1
8	0
1	1
8	0
1	1
1	1
1	1
8	0
1	1
5	1
1	1
1	1
1	1
2	1
1	1
2	1
2	1
1	1
2	1
1	1
8	0
5	1
1	1
5	1
1	1
8	0
5	1
2	1
8	0
1	1
8	0
1	1
1	1
8	0
8	0
1	1
1	1
1	1
2	1
8	0
3	1
3	1
8	0
8	0
8	0
1	1
4	1
8	0
8	0
1	1
1	1
8	0
4	1
8	0
8	0
1	1
1	1
1	1
8	0
4	1
5	1
1	1
8	0
3	1
1	1
1	1
8	0
8	0
8	0
1	1
8	0
4	1
8	0
8	0
2	1
1	1
1	1
1	1
1	1
1	1
8	0
1	1
1	1
8	0
2	1
1	1
1	1
8	0
8	0
8		0
1		1
8		0
4		1
1		1
1		1
8		1
2		1
2		1
5		1
2		1
8		0
8		0
1		1
1		1
1		1
8		0
2		1
1		1
8		0
1		1
2		1
