# Supplementary material for: Intermediate-term risk of cardiac allograft vasculopathy following heart transplantation from hepatitis C viremic donors in the era of direct-acting antiviral therapy
Source: JHLT Open. 2025 Oct 25;11:100416. doi: 10.1016/j.jhlto.2025.100416 (PMC12651725; doi:10.1016/j.jhlto.2025.100416)
Supplement: Supplementary file 7 — Supplementary material [file mmc7.xlsx]

## Sheet: Figure3c_SourceData
Time To Event (Months)	Composite Event (NAT -)	Composite Event (NAT +)
61		0
11.5333		1
61		0
61		0
51.3		1
20.5		1
61		0
61		0
37.9		1
61		0
61		0
61		0
61		0
61		0
61		0
61		0
61		0
61		0
61		0
61		0
47.2667		1
61		0
61	0
61	0
61	0
61	0
61	0
61	0
61	0
61	0
61	0
61	0
61	0
61	0
61	0
61	0
32.7333	1
61	0
61	0
61	0
61	0
61	0
61	0
61	0
61	0
13.1667	1
61	0
61	0
61	0
55.5667	1
61	0
61	0
50.4667	1
61	0
61	0
61	0
61	0
61	0
61	0
51.3333	1
61	0
61	0
61	0
61	1
32.4667	1
61	0
61	0
61	0
61	0
61	0
61	0
61	0
61	0
61	0
61	0
61	0
61	0
34.5333	1
59.5333	1
61	0
57.0333	1
61	0
61	0
61	0
61	0
61	0
61	0
61	0
48.8	1
61	0
61	0
61	0
61	0
61	0
61	0
61	0
61	0
61	0
61	0
61	0
61	0
61	0
61	0
61	0
61	0
61	0
61	0
61	0
39.9333	1
61	0
61	0
61	0
61	0
61	0
61	0
61	0
61	0
61	0
13.7	1
61	0
61	0
61	0
61	0
61	0
61	0
61	0
61	0
49.8667	1
61	0
61	0
61	0
